# Supplementary material for: Adenine methylation is very scarce in the Drosophila genome and not erased by the ten-eleven translocation dioxygenase
Source: eLife. 2023 Dec 21;12:RP91655. doi: 10.7554/eLife.91655 (PMC10735219; doi:10.7554/eLife.91655)
Supplement: Figure 1—source data 1. [file elife-91655-fig1-data1.zip]

Archive with 1 entries (1 files):
- Fig 1 source data 1.jpg
